# Supplementary material for: Asphalt Binder “Skincare”? Aging Evaluation of an Asphalt Binder Modified by Nano-TiO2
Source: Nanomaterials (Basel). 2022 May 14;12(10):1678. doi: 10.3390/nano12101678 (PMC9145936; doi:10.3390/nano12101678)
Supplement: Supplementary file 1 [file nanomaterials-12-01678-s001.zip]

Archive with 1 entries (1 files):
- nanomaterials-1641563-supplementary.pdf
